# Supplementary material for: Smart pH/Near-Infrared Light-Responsive Carboxymethyl Chitosan/Sodium Alginate/MXene Hydrogel Beads for Targeted Tea Polyphenols Delivery
Source: Gels. 2025 Dec 16;11(12):1009. doi: 10.3390/gels11121009 (PMC12733298; doi:10.3390/gels11121009)
Supplement: Supplementary file 1 [file gels-11-01009-s001.zip]

Archive with 1 entries (1 files):
- gels-4035550-supplementary.pdf
